# Supplementary material for: Impact of integrating zeolite and PGPR on restoring soil health and enhancing crop yields following the leaching process
Source: PeerJ. 2026 Feb 26;14:e20810. doi: 10.7717/peerj.20810 (PMC12950185; doi:10.7717/peerj.20810)
Supplement: Supplemental Information 4 — Raw experimental data collected during the leaching stage, including soil physical, chemical, and biological measurements. [file peerj-14-20810-s004.csv]

Leaching Procedure	Soil Depth (cm)	EC	ESP	AI	BD	PR	Ca	Mg	K	Na	CEC	N	P	K
L1	0-30	11.31528	28.76946081	0.234350151	1.444371563	6.822571798	9.511605156	8.548490358	0.722933231	10.6334243	36.96080496	16.8858	8.85465	173.61403
L1	0-30	11.27496	28.44461153	0.242963674	1.451940551	7.132446172	9.591225714	8.475204361	0.719457343	10.56770064	37.15185433	18.1158	9.77465	175.94403
L1	0-30	10.26344	28.63363776	0.237951559	1.44753624	6.952133675	9.544895385	8.517848678	0.721479924	10.51469678	36.72148425	15.6558	7.93465	171.28403
L1	30-60	10.74792	31.40612226	0.164437897	1.442937351	6.763855164	8.865359434	9.143321182	0.751145508	11.88234927	37.83449982	16.5114	8.70345	173.48299
L1	30-60	11.36494	29.40228026	0.217570661	1.48962687	8.675324053	9.356501108	8.691254427	0.729704399	10.88382605	37.01694545	17.4014	9.46345	176.66299
L1	30-60	11.64266	29.49281795	0.215170014	1.487517342	8.588959971	9.33431032	8.71167973	0.730673152	10.84662911	36.77718802	15.6214	7.94345	170.30299
L1	60-90	11.25472	30.71860678	0.182667677	1.488956462	8.647877558	9.033869479	8.988217689	0.743789093	11.42026885	37.17704039	19.4364	9.8847	174.50674
L1	60-90	11.20754	31.59613193	0.159399706	1.468510126	7.810804561	8.818788064	9.186187363	0.753178612	11.8034155	37.35715348	20.1864	10.3547	176.99674
L1	60-90	12.07406	29.6087802	0.212095223	1.514815421	9.706543347	9.305887972	8.737840814	0.731913948	10.92158029	36.88628918	18.6864	9.4147	172.01674
L2	0-30	9.53464	25.78751594	0.313417748	1.493850879	8.848254968	10.24247984	7.875763596	0.691026421	9.434907189	36.58711142	16.7454	8.79795	173.56489
L2	0-30	9.9116	26.16830048	0.303321076	1.484978599	8.485023836	10.14914955	7.961668588	0.695100815	9.611726693	36.73042008	17.6554	9.12795	175.31489
L2	0-30	10.1812	25.15196632	0.330269629	1.508659185	9.45450702	10.39825305	7.732383603	0.68422604	9.256445362	36.80207441	15.8354	8.46795	171.81489
L2	30-60	10.81196	27.48258336	0.26847228	1.433850879	6.391854968	9.827018817	8.258170807	0.709163642	9.809432175	35.69326815	16.4646	8.68455	173.46661
L2	30-60	10.6874	28.12309206	0.251488906	1.424978599	6.028623836	9.670030136	8.402669569	0.716017085	10.07846342	35.83696771	17.1346	9.39455	175.80661
L2	30-60	9.3418	26.80219807	0.286512999	1.448659185	6.99810702	9.993781253	8.104675885	0.701883519	9.62435239	35.9088175	15.7946	7.97455	171.12661
L2	60-90	10.16036	27.04316066	0.280123768	1.504594357	9.288092955	9.934721321	8.159037046	0.704461819	9.88395716	36.54882387	19.6938	9.98865	174.59683
L2	60-90	11.0734	27.44578403	0.26944803	1.495213232	8.904029718	9.836038333	8.249868878	0.708769889	10.11419274	36.85153511	20.7138	10.82865	177.40683
L2	60-90	10.6638	28.77408586	0.234227515	1.4642638	7.636959952	9.510471556	8.54953377	0.722982719	10.73433403	37.30556059	18.6738	9.14865	171.78683
L3	0-30	8.68168	23.23147343	0.411757709	1.403406669	3.742062363	10.86896586	7.299120406	0.663676766	8.519070391	36.67038346	15.318	8.2215	173.0653
L3	0-30	8.97592	22.20164192	0.439064151	1.427401743	6.127827366	11.12137756	7.066790418	0.652657569	8.035394791	36.19279519	15.908	8.4015	175.7253
L3	0-30	8.04698344	22.30457287	0.436334891	1.425003452	6.029641335	11.09614919	7.090011638	0.65375893	8.114733514	36.38147909	14.728	8.0415	170.4053
L3	30-60	9.02252	23.15392584	0.413813918	1.454983528	7.257025633	10.88797278	7.28162567	0.662847006	8.526278649	36.82433255	14.1714	7.75845	172.66399
L3	30-60	9.02638	23.1449616	0.414051609	1.455192395	7.265576644	10.89016991	7.279603336	0.662751089	8.398324586	36.28575728	15.1114	7.98845	174.83399
L3	30-60	9.04680766	24.56858232	0.376303671	1.422022032	5.907581986	10.54124047	7.600772172	0.677983831	8.948631013	36.42306624	13.2314	7.52845	170.49399
L3	60-90	9.51332	24.98228141	0.365334255	1.462612843	7.569369802	10.43984283	7.694102685	0.682410411	9.263006392	37.07830458	21.7764	10.8297	175.32574
L3	60-90	9.50658	24.21459015	0.385689931	1.480500049	8.301672027	10.62800395	7.520911538	0.674196115	8.76535717	36.19866005	22.8564	11.2197	178.78574
L3	60-90	9.39120906	24.79997061	0.370168307	1.466860685	7.743276431	10.4845272	7.652973371	0.680459686	9.063948573	36.54822304	20.6964	10.4397	171.86574
L4	0-30	7.24256	18.99832169	0.524001614	1.412039105	5.498880947	11.90651135	6.344121372	0.618382042	6.959642626	36.6329339	14.5458	7.90965	172.79503
L4	0-30	6.90104	19.39873536	0.513384467	1.402709466	5.116925545	11.80836996	6.434454697	0.622666468	6.942672808	35.78930626	15.3358	8.45965	174.78503
L4	0-30	7.52203416	19.81298068	0.502400568	1.39305755	4.721776103	11.70683844	6.527908442	0.627098893	7.122874356	35.95054409	13.7558	7.35965	170.80503
L4	30-60	7.94884	20.83234374	0.475371702	1.429306391	6.20580364	11.45699255	6.757876748	0.638006078	7.489344094	35.95055932	14.1012	7.7301	172.63942
L4	30-60	6.89656	19.70145651	0.505357681	1.455656063	7.284559232	11.73417301	6.502748589	0.625905585	7.192914172	36.50955536	14.9812	8.0701	174.80942
L4	30-60	7.80501874	20.87935904	0.474125071	1.428210934	6.160955655	11.4454691	6.768483399	0.638509142	7.556929494	36.1933021	13.2212	7.3901	170.46942
L4	60-90	8.73244	20.84970796	0.474911282	1.468901804	7.826839874	11.45273658	6.761794117	0.638191875	7.476345562	35.85827473	21.9636	10.9053	175.39126
L4	60-90	8.05896	22.15156881	0.440391862	1.438568447	6.584992213	11.13365049	7.055493923	0.652121786	8.189002694	36.96804848	22.6036	11.1753	179.21126
L4	60-90	7.54747334	21.55087229	0.456319597	1.452564676	7.157997822	11.2808812	6.919976788	0.645694333	7.783984631	36.11911633	21.3236	10.6353	171.57126
L5	0-30	5.66504	17.29995198	0.538469288	1.371611119	3.843759203	12.32278177	5.960969167	0.600209486	6.212751073	35.91195559	14.4054	7.85295	172.74589
L5	0-30	6.18624	16.15275743	0.568887663	1.398340752	4.938070383	12.60395915	5.702162076	0.587934504	5.842185206	36.16834606	15.4854	8.31295	174.38589
L5	0-30	5.40168	15.05860306	0.597899654	1.423834549	5.981786421	12.87213639	5.455320851	0.576227053	5.330594958	35.39900039	13.3254	7.39295	171.10589
L5	30-60	6.25756	15.97496161	0.573601999	1.462483395	7.564070174	12.64753691	5.662051338	0.586032089	5.753636771	36.01659217	11.574	6.7095	171.7549
L5	30-60	6.02686	18.59994469	0.503999403	1.401321289	5.060093564	12.00415356	6.254247521	0.614119408	6.727240346	36.16806641	12.344	7.2295	174.7249
L5	30-60	6.19002	17.18792551	0.54143972	1.434221336	6.407021479	12.35023946	5.935695995	0.599010803	6.118413676	35.59716192	10.804	6.1895	168.7849
L5	60-90	6.89996	19.50849304	0.479908838	1.420152112	5.831027474	11.78146836	6.459216029	0.623840876	7.045224689	36.11362844	19.5534	9.93195	174.54769
L5	60-90	6.55626	18.04575297	0.518694043	1.454233956	7.226338146	12.13998595	6.129221871	0.608189557	6.589548675	36.51578676	20.4534	10.58195	178.42769
L5	60-90	6.74582	17.42913838	0.535043854	1.468601076	7.814528039	12.29111818	5.990113619	0.601591781	6.176508778	35.43783199	18.6534	9.28195	170.66769
