# Supplementary material for: Impact of integrating zeolite and PGPR on restoring soil health and enhancing crop yields following the leaching process
Source: PeerJ. 2026 Feb 26;14:e20810. doi: 10.7717/peerj.20810 (PMC12950185; doi:10.7717/peerj.20810)
Supplement: Supplemental Information 5 [file peerj-14-20810-s005.xlsx]

## Sheet: after harvest
Seasons	Amendments	Rep	EC	ESP	IR	AI	BD	PR	Ca+	Na+	CEC	AN	AP	AK	MBC	CO2	Grain	Straw	HI
Summer 2023	1	1	5.42264	16.5751	1.07994	0.557689	1.41517	5.62694	11.5014	5.81482	35.0792	16.8365	8.80879	184.03	4.57	150.33	8.352	12.9053	0.3929
Summer 2023	1	2	5.37915	16.4027	1.08592	0.562259	1.41918	5.79134	11.5437	5.78383	35.2588	17.181	8.94139	186.8	4.63	154.84	8.784	13.457	0.394946
Summer 2023	1	3	5.36672	16.1982	1.09302	0.567682	1.42395	5.98642	11.5938	5.74663	35.4744	16.4705	8.6679	181.087	4.51	145.82	8.928	13.7081	0.394415
Summer 2023	2	1	5.33565	15.9962	1.10003	0.573039	1.41866	5.76974	12.6433	5.70943	35.6899	16.9657	8.85851	185.069	4.72	204.33	10.224	14.4102	0.415032
Summer 2023	2	2	5.3108	15.8629	1.10466	0.576574	1.42176	5.89694	12.676	5.68463	35.8336	17.2241	8.95797	187.146	4.67	209.46	10.368	14.4831	0.417205
Summer 2023	2	3	5.06227	15.7966	1.10696	0.578332	1.41331	5.55076	12.6923	5.67224	35.9055	16.7073	8.75906	182.991	4.72	199.2	10.632	14.6562	0.420433
Summer 2023	3	1	4.73917	13.8389	1.21489	0.660805	1.38045	3.7518	13.1721	5.39195	38.9591	18.9897	9.63755	201.342	4.63	157.33	11.424	15.4784	0.424646
Summer 2023	3	2	4.73296	13.5068	1.22641	0.669611	1.38819	4.52252	13.2535	5.30615	39.2824	19.3342	9.77016	204.112	4.7	162.02	11.472	15.3964	0.42697
Summer 2023	3	3	4.735	13.4147	1.22961	0.672054	1.39034	4.61041	13.2761	5.29895	39.498	18.6236	9.49666	198.399	4.56	152.64	11.712	15.9326	0.423663
Summer 2023	4	1	4.66461	13.3546	1.2317	0.673649	1.37841	4.12193	13.6908	5.30844	39.7466	19.1188	9.68728	202.381	4.99	235	11.736	15.3824	0.432769
Summer 2023	4	2	4.65219	13.2219	1.2363	0.677166	1.38483	4.38493	13.4233	5.27029	39.8572	19.3988	9.79502	204.632	4.97	241.24	11.736	15.9902	0.423283
Summer 2023	4	3	4.63818	13.3063	1.23337	0.674928	1.37953	4.16796	13.895	5.31836	39.965	18.7959	9.56296	199.784	5.01	228.76	11.88	15.8486	0.428438
Winter 2023/2024	1	1	5.58419	15.6977	1.11039	0.580954	1.41361	5.56323	11.7165	5.65364	36.0133	18.2791	9.36406	195.629	4.91	213.33	6.19517	9.10306	0.40496
Winter 2023/2024	1	2	5.55312	15.4692	1.11832	0.587013	1.4156	5.64473	11.7725	5.61024	36.2647	21.7242	10.6901	223.329	4.97	218.72	6.25517	8.94159	0.411612
Winter 2023/2024	1	3	5.51584	15.4045	1.12057	0.588729	1.41711	5.70645	11.7884	5.59784	36.3366	16.5781	8.70934	181.953	4.85	207.94	6.27917	8.72799	0.418411
Winter 2023/2024	2	1	5.47856	15.2438	1.12614	0.592989	1.40752	5.31383	12.8277	5.56684	36.5162	17.0303	8.88338	185.588	4.82	206	6.91966	9.93277	0.410603
Winter 2023/2024	2	2	5.45371	14.4046	1.15526	0.61524	1.42707	6.11434	13.0334	5.29407	36.7636	17.3317	8.9994	188.012	4.9	211.12	7.04717	9.84559	0.417171
Winter 2023/2024	2	3	5.44128	14.1649	1.16358	0.621596	1.43266	6.34298	13.0922	5.19487	36.6717	16.9226	8.84194	184.723	4.74	200.88	7.32317	9.78399	0.428076
Winter 2023/2024	3	1	4.95664	12.9935	1.24423	0.683222	1.37328	3.91229	13.3793	5.21195	40.1087	19.7217	9.91933	207.228	4.66	197	7.15517	9.93277	0.418726
Winter 2023/2024	3	2	4.91315	12.6551	1.25597	0.692194	1.37784	4.09859	13.4622	5.12615	40.5039	20.3031	10.1431	211.903	4.71	202.29	7.39688	10.0711	0.423454
Winter 2023/2024	3	3	4.90072	12.5703	1.25891	0.694444	1.37981	4.17954	13.483	5.11895	40.7194	19.4849	9.82817	205.324	4.61	191.71	7.60885	10.1486	0.428488
Winter 2023/2024	4	1	4.85723	12.5061	1.26114	0.696147	1.37131	3.83138	13.8988	5.12844	41.004	19.8509	9.96906	208.267	5.24	244	7.02565	10.3681	0.403919
Winter 2023/2024	4	2	4.81995	12.2725	1.26924	0.702339	1.38008	4.19063	13.656	5.09029	41.4738	20.9575	10.1845	212.768	5.31	250	7.55117	9.98118	0.430699
Winter 2023/2024	4	3	4.75781	12.2783	1.26904	0.702186	1.35995	3.36632	14.147	5.13836	41.8449	20.0485	9.86961	206.19	5.17	238	7.73445	10.7395	0.418668
